# Supplementary material for: Unveiling the Therapeutic Potential and Healthcare Applications of Marine Therapy: A Systematic Review with Meta-Analysis and Meta-Regression
Source: Mar Drugs. 2023 Nov 23;21(12):604. doi: 10.3390/md21120604 (PMC10744920; doi:10.3390/md21120604)
Supplement: Supplementary file 1 [file marinedrugs-21-00604-s001.zip]

Archive with 1 entries (1 files):
- marinedrugs-2607565-supplementary.pdf
